# Supplementary material for: Genome-Wide Identification and Expression Analysis of the SRS Gene Family in Hylocereus undatus
Source: Plants (Basel). 2025 Oct 11;14(20):3139. doi: 10.3390/plants14203139 (PMC12566722; doi:10.3390/plants14203139)
Supplement: Supplementary file 1 [file plants-14-03139-s001.zip › Supplementary Table S1.xlsx]

## Sheet: Sheet1
Table S1. Sequences of SRS member proteins from six species
>AtSHI
MAGFFSLGHGGGGNTPDNHRTNTNNPSSSGTESWLWCRNPNSNADGGEAGPSYKGTLEL
WQHPNNQEIIFQQQQQQQQRLDLYTSAAGLGVGPSNRSLIETSGGALMMMRSGSGSGGP
SCQDCGNQSKKDCSHMRCRTCCKSRGLDCPTHVKSTWVPAAKRRERQQQLSTGQQPQQL
GGSVPKRQRERIPARSTSMAYTRIPSNNTSGLEVGNFPPEVSSSAVFRCVRVSSVDDEE
EEYAYKTAVSIGGHVFKGVLYDQGPAERSSSGGGSQPLNLITAGPSASSSSPNVSCNNG
VVGSTSDHYIDPASLNYPTPINTFMTERILKTDVGW
>AtSTY1
MAGFFSLDGGGGGGGGGGNNQEDHRSNTNPPPPVSEAWLWYRNPNVNANANTNVNANAPA
SSSNAALGTLELWQNHNQQEIMFQHQQHQQRLDLYSSAAGLGVGPSNHNQFDISGETST
AGAGRAAAMMMIRSGGSGGGSGGVSCQDCGNQAKKDCSHMRCRTCCKSRGFECSTHVRS
TWVPAAKRRERQQQLATVQPQTQLPRGESVPKRHRENLPATSSSLVCTRIPSHSGLEVG
NFPAEVSSSAVFRCVRVSSVEDGEEEFAYQTAVSIGGHIFKGILYDLGPGSSGGGGYNV
VAAGESSSGGGGAQQLNLITAGSVTVATASSSTPNLGGIGSSSAAAATYIDPAALYPTP
INTFMAGTQFFPNPRS
>AtSTY2
MAGIFSLGGNNNNNGDEEEENQQQQKTNWVWYRSNANTNNINPSSSQQVWQIPPEQMLMH
HHSHPQQQSLDLYPGHQIDVSDLATSSRSITISCRDCGNQAKKDCTHMRCRTCCKSRGF
DCSTHVRSTWIPVARRRERQQQLHMSTSGGGGGSGSGGAGGGGSSIPKRHRDPTLPGTS
SSSRLPSHSAGLEMGEASFPGEVSSDALFRCVKMSGVDDGGDGQYAYQTTVNIGGHLFK
GILYDQGPESSYMSGGSGGSDHQSSSAGGGGGGHPFNPPVVTDGGGGVSSAMFVDPNSG
GYYSSNMTTSVFMPPGTQFYQNPPRS
>AtSRS3
MMMMIMGRKCEDCGNQAKKDCVYMRCRTCCKSKAFHCQTHIKSTWVPAYRRSHHKHQSQP
LSTSIPKGMREQQQLSNSCPSSGVQIHTTPGHFPAELSSLADFRCVKVSSIDDGKEQYA
YQTTVNIGGHVFRGILHDQGLHKVMVDHHYNKNSNNHQELLTPSTSSCPLKITSPFTDF
MFGTRFSSVLRR
>AtSRS4
MSNFEMAGTGSSRNNEEDNQQNTNWVWYKHTNNNLSTSHNNQIWQQPSLDLYPGQIDVC
DMTTSSRSLTISCQECGNQAKKGCTHGRCRTCCKSNGLHCPTHVRSTWIPIAKRRERQQ
QLQTPTSNPTGGSGRVGKYRDINQHATLDSSGLEMGETRFPDEVSSDALFRCVRMSGTD
DGEGQYAYQTTVGIAGHLFKGILYNQGPENKSMRSTQFYENPPRS
>AtSRS5
MAGFFYLGGRDNNSNNNKQDHHQVDKDHHHQDKSNYLYLYKDEIYNNNKGFEIWPPQYF
QQQEHQQQQQQQQHASAPANFYSFGMVPSGSSSNNNNNRSRSLYFNVVSDHEPGGFTVT
RQGGMNCQDCGNQAKKDCPHMRCRTCCKSRGFHCQTHVKSTWVPAAKRRERLAQLASLQ
HHSASSRETQNAKRLREASGGDNNDDKDHSGGGGSALANTRVVNANSNSGLEVSQHLPP
EVNSPAIFRCVRVSSIEEDEDDQAYAYQTAVNIGGHIFKGILYDQGPEHQDNHHLNLLA
STATTNVEETATKTVTGNNNNGLMLDPSSLYPAQLNSFIAGTPFFTPPRS
>AtSRS6
MLGLRNIILLSPPPTQITRPSLPPVNFAAVEDNNTVGEKVCRDCGNRAKKECLFERCRTC
CKSRGYNCVTHVKSTWIPSSATRSSSSPSERKKKLKIDKQSSPNVSLLPTTTSRQERGF
REGLPGKIEAPAVFKRTRVTAISNNEQAEIGYQATVTISGHIFKGFLHYYGVDHNKAFC
LSQK
>AtSRS7
MAGLFYLGGRDHNKQDHHQEKDHNEDKSNNYLYLYKDEIYNNNKGFEIFPPQYFQQQQQ
QNHAAAPTNLYSFGMVPSGGNINNNRSTNRSLYFNVVSDHEPVRSSTGGFTVTRQGNMN
CQDCGNQAKKDCPHMRCRTCCKSRGFDCQTHVKSTWVSAAKRRERQAQLAVLPAKRIRD
ANSRGGGDDDDDDKEDEKNDSCGGGSALACTRVVNASSSGLETSHLPPEISSPAVFRCM
RVSSIDDEDEEYAYQTAVSIGGHVFKGILYDQGPSSDHHRYSSSLNGETSHQHHLNLMD
STPSAATTNAVTAVNTNNGSIDPSSLYTAVATPFNAFVAGGTPFFASSRC
>AtSRS8
MMMIRSGGSGGSGGVSCQDFGNQAKKDCSHMRCRTCCKSRGFECSTHVRSTWVPATKRR
ERQQQLATVQPQTQLPRGESVPKRHRENLPATSSSLVCTRIPFHSGE
>AtLPR1
MGMVGLRDVFLVAPAYHHQNAGVISGSDHMNSNAAAAAALGVGVIPLLTAGTPQQNVED
SDINFLGNNRRWQNNNNNHETQYLHFKSTNQTTVGTSSNNSGSGSGASGTATCQDCGNQ
AKKECKQRRCRTCCKSRGFDCSTHVKSTWVSAARRRERQVMPTGANPTAGSSLSTSSGT
KKPRIVGSQQQQQQQATSHTSTSNTPPQSFETSSSRQDGGGSREAWPGQVRAAAVFKCV
RVTAVEDGDDEYAYQAVVKIGGHVFKGFLYDQGLEPKEGFPSMSDLHLGGSANNHNGVS
ASAPILDPPNVVYGGGGGSGGGFYS>HuSRS1
MKSAVTTGGGGGSGSGGGSSGGGGGSMSCEDCGNKAKRDCAHKRCRTCCKSRGFHCPTHV
KSTWVPVARRRIRQQQQQHHHHHLLSLPLSLSSTPSLQHHLTLNSSGPEEVNFPAEVNSL
ATFRCIRVSSNDNVVDQYAYQTSVNIGGHLFKGILYDQGGGTASGDGENSPVAAINGHHF
RHQQLDISTSTTATAAAPPPPSGANLLYHPSPPSLYSPPFNAFLPGMQFFPHPRP
>HuSRS2
MRSSTGSSGSGGGGGGGGGGGGTTSCQDCGNKAKRDCQHMRCRTCCKSRGLHCATHVKST
WVPVARRRQRQQHFHHQQLLLPAEDYHHLSLPLSLSRSSASLLHHHHNHHRSPSSSGVEG
GNFPAEVNSLATFRCIKVMSSENDVVDQYAYQTSINIGGHVFKGILYDQGPTSSSTGGGG
ETSSAATSDTPQQQFHHQFDIAAAISTTTAAALLAPPPPTNSSAANLLYPSPPSLYSAPF
NAFLPGMQFFPYPRP
>HuSRS3
MAGFFSLSTRKGLELWQQEEQFLAVGLGEEGQGDEIRGGSRDMNMMMMSGEGGGGGDRGG
TIPCQDCGNQAKKDCVHMRCRTCCKSRGFDCPTHVKSTWVPASVRRERHHRLVGSATVAA
AHGGGDQQELMSSGQPKRMRRGMEVGNFPAELSSPAVFRCVRVSSVDDTEDEIAYQTAVS
IGGHVFKGILYDQGPDHDPYHHHHHQGTSSTHDHYQQHDHIGGDHHSSSGGGGPPPDITM
WPPSASTMGAASVSSSPPVAGFLDASMYPVSMTSYMTHPGTQFFPNPGP
>HuSRS4
MEGFISLGSSGTQTQTQYHHHHHHQINHNTQEQQQQPVSKEIGQGGGGCGGGGNYQVGND
HHMMMMMTGGMSSSSGSISCEDCGNQAKKDCAHMRCRTCCRSRGFNCPTHVKSTWVPASV
RRERHLKLFQQQPPHGKGSGSDQQEVDLPRRRRRRGASSSSSLVCTQLPITSTSGGMEVG
MNSYLPAEVSSPAVFRCVRVSSIDENKEEYAYQTAVSIGGHVFKGILYDQGPDHHPQGGG
GGVGGGGVTSTYLYATATGDHTSSAGGDNNPLPVNNFVGGGMSSGMAASSSSAGGVGYID
PSMYPVPLSSYMPPPGTHFFPNPPRP
>HuSRS5
MAAFFSLGTPGSSGSQPQNSTNSASNNNNDNNTQIQNPYSNNSGVFLYRPNPNLNSNPNP
SDEIYPAKGLELWQQYVQQVHHHHHAPKLHLHQDHHHHHHHHHQQISGVDHHQWGISSSS
SSLSLRGFRGGERGGMNCQDCGNQAKKDCAHLRCRTCCKSRGFDCPTHVKSTWVPASKRR
ERQHQLAALQQQQQHSGQQLQQLEIMRDKRMRESRMVTIATTTTNTTTTTTPTGLEVGNF
PAEVSSSAVFKCVKVSAMDDPDEQFAYQTAVNIGGHVFKGILYDQGPETRYTTTGETSSG
GGGGPTQQHNLMLTADTMGGSSGGGGGGATASLLDPSSIYPTPINAFMAESILADDQ
>HuSRS6
MWPTSSRLGYGEMGMFVVAPATSFHHSSDNLMPDAAGPSGIGAGTSNAATALGVGVGVGV
IPLLTATPCLNVGGGSGGGAIDGDDLMMSRNRAAGAIHLWQAQQNQQQLGSSNYAKNKSI
NFEAAGGGGSLFGAASSAGGGATTCQDCGNQAKKDCSHRRCRTCCRSRGFDCSTHVKSTW
VPAARRRERQMMTTGGASGGGGGGGASSGSTSGAKKPRLISSQNTATTSHTSASNTPPRS
FDTSSSHQDASCKGSLPGQVRAPAVFKCVRVTAVDEGDDEYAYQAVVKIGGHVFKGLLYD
QGVEPREGLPNLSELHLGGGASSSGGGGGRNGASSSSPLLDPSDVYGAAGTGALLGGSSY
GNTMN
>HuSRS7
MWPTSARPTYGLPPEMGMFVVAPATSFHHPQSQQHHESLIPDSQSQHLSAAANPTNASAA
IGVIPLLTAAPCFNLSGEIDGHDLSNRNRTGALHLWQNQHQQQQQQQQLAGNYPKKTINF
EPPGPNSLSASAAASGGGATTCQDCGNQAKKDCNNRRCRTCCRSRGFECQTHVKSTWVPA
ARRRERQMMAGGFGGGGGASSGSTSGAKKPRLISSATTTSHTSTSNTVDTGSSHQDPGSM
PRQVKAPAVFKCVRVTAVEGGKDEYAYQAVVRIGGHVFKGFLYDQGAEPREGLPNMSELH
LGGAGGSGGGGGGGRNGVSSSSPMLVPDGVYGCGGPPFLGGSTPYGNNTIN
>HuSRS8
MWPTSARPTYGLPPEMGMFVVAPATSFHHPQSQQHHESLIPDSQSQHLSAAANPTNASAA
IGVIPLLTAAPCFNLSGEIDGHDLSNRNRTGALHLWQNQHQQQQQQQQLAGNYPKKTINF
EPPGPNSLSASAAASGGGATTCQDCGNQAKKDCNNRRCRTCCRSRGFECQTHVKSTWVPA
ARRRERQMMAGGFGGGGGASSGSTSGAKKPRLISSATTTSHTSTSNTVDTGSSHQDPGSM
PRQVKAPAVFKCVRVTAVEGGKDEYAYQAVVRIGGHVFKGFLYDQGAEPREGLPNMSELH
LGGAGGSGGGGGGGRNGVSSSSPMLVPDGVYGCGPPPFLGGSTPYGNNTIN
>HuSRS9
MAAFFSLGTPGSSGSQNPQHHPRSSSDHHHHHHHHQIYHYPLTWPHPSPSPDPDPGPNPG
TRGFQLWQQYVEVHHHHRQPDPHASYLLHGGGTGGGGGGRLLNFKESGGAGGAGGMNCQD
CGNKAKKDCAHLRCRTCCKSRGFDCPTHVKSTWVPAAKRRERHQQQVALRHQQLQEAAEE
EEQARREKRMREIRPDQTLIPPTATGLEVGHNSLPSEVSSPAMFRCVKVMSATEDDPEEH
IAYQTAINIGGHLFKGILYDQGPDQNNSNTSYAHIAGAAESSSGGSSGGGGGRGDAQQNH
HLFLTATTTTSPIGNGGGGGGCTAMMDPNSTTSVVYPTPINAFIAGTQFLFPHSRS
>OsSRS1
MADVGMVVVTPAASFHHTHHHHHHHEAAAAAAAAAAAAADPIFPLLSAGPCVLDPDKSAA
SGSAIQFWQPPPQLPSSAAGGNPNPSSSAFPYLKKPLPMLDTGGGSSGSGGAATCQDCGN
QAKKDCGHQRCRTCCKSRGFDCSTHVKSTWVPAARRRERQQLTGSASSSPATASAAAASK
KPRLLTSQTTTSHTSTSNATTPRSFDTTSSHQDASFRESLPRQVRAPAVFRCVRVTSIDD
GEDEYAYQATVTINGHVFKGFLYDQGVDDGRGLAATSNDDSTAGGVPNISELHLGGASIS
GNAMREGGSSMVHSDLYGGGGGSGGGPHILGGSSYGNTMN
>OsSRS2
MVLVAPAASYHHHRAAAAAAAAAAAAAAAEPVFPLLGTGQCALDADTAKSSGAAAAAGVP
PGSASAIHFWQSQPTTAAGAGGGSADKKPLPMLDYGGIGGPGGSGAATCHDCGNQAKKDC
VHHRCRTCCKSRGFDCPTHVRSTWVPAARRRERQQLAGAASSPPTSSAFPAATTASAKKP
RLLGSQTTTTTSRTSTSNATTPRSFDTSSSHQVASFRDALPRHVRAPAVFRCVRVTSVDD
GDDEFAYQAAVTINGHMFRGFLYDQGADDGRGGMASTSNDESSHGAGAAVPSISDLHLGS
ASAAVPPHLYSGGSGGPLILGGLGYGNTMN
>OsSRS3
MAGFSLRGGGGGGGGGGGVGGGGGGGRGGERGGGGDHAIGADSLFLYARGAAAAAADTAG
SGGGGGGIGFQLWHPQQQAAAAAAAVPHTSQFFSSGVATGVVLGFSSHDGGGGGGHMGGP
GGGAGGGRAGTSCQDCGNNAKKDCSHLRCRTCCRSRGFSCATHVKSTWVPAAKRRERQQQ
LAALFRGAAANNSAAAAAAAAASKRPRELVRTLGRLPSANTAMVATTTSSGEGDGRFPPE
LSVEAVFRCVRIGAVDEADAELAYQTAVSIGGHTFKGILRDHGPADEAAGQLPPSSAEYH
QLTGQGREESSPAGSSEGVGGGHGAATAATSAAVLMDPYPTPIGAFAAGTQFFPHNPRT
>OsSRS4
MAGFPLGGGGGRHGRDDHHRPPVNPTDSAAAFLYPSTASRGGFQLWQQQPPPAAHPFYAQ
NIIRFADDPAAPPSSRGGRGGGPGGSGGGGTISCQDCGNQAKKDCTHLRCRTCCKSRGFD
CATHVKSTWVPAAKRRERQNLLASAAESSKRPRDSAAAATSTTPTTSSGEQQQMMVGERF
PREVSSEAVFRCVRLGPVEEADAEVAYQTTVSIGGHVFKGILHDVGPEHSSGGGGGMGGR
HAAAGEAGSSPSTAAAPHGGGEGGSSGVAAAAAAVSSSAVVMDPYPTPGPFGGAHFFHGH
PR
>OsSRS15
MAGFPLGGGSHSRDNPAPPVPPVHPADAASFLYATRGGSFQLWQQQEQQPFYASNIIRFA
DDAPPAPSLAGASSSSSSRGMRSSGGGGGGGGGGISCQDCGNQAKKDCTHMRCRTCCKSR
GFACATHVKSTWVPAAKRRERQQQLAALAASAAATAGGAGPSRDPTKRPRARPSATTPTT
SSGDQQMVTVAERFPREVSSEAVFRCVRLGPVDQAEAEVAYQTAVSIGGHVFKGILHDVG
PEALAVAGGGGASEYHFRLTGDGSSPSTAAAGEAGSGGGGNIIVSSAVVMDPYPTPGPYG
AFPAGTPFFHGHPRP
>SlSRS01
MMRREEEEEGRVSSSLSSSRCQDCGNQAKKDCTYIRCRTCCKSRGFHCETHVKSTWVPVSTRRPRHHLLHHTTIQQQQLQ
NGPNPKRYRSNEVIGDDHEGGNFPGEVSSPAVFRCIRVSSIDNVVDQYAYQTSVKIAGHVFIGILYDQGPDNESPRYNNY
MAGESSSSGFQLHQPLILPPTTTTTSPPPSTSTYPNLFSAFNMPGTQFFQYPKSS
>SlSRS02
MANFFSLGGNQEQQHQEISSSQALVPTESNNWFLYRNEHHHHHHNQEIPNTYKGFELWQSGNTPQHQHQHHQQQQQFRHP
IYPLQDLYSTDVGLGVGPSRSGFDISAGDHEASRSGFVMMRSGGGGISCQDCGNQAKKDCQHMRCRTCCKSRGFQCQTHV
KSTWVPAAKRRERQQQLAALQQQQQGHNNNNNNHKNKRQREDPSASSLVSTRLPSNTNGLEVGKFPSKVRTSAVFQCIQM
SSIEDDEDQLAYQAAVSIGGHVFKGILYDQGHESQYNNMVAAGGDTSSGGSAGGVQHHHHNSAAVATATTTSGGDATAAG
PSNFLDPSLFPAPLSTFMVAGTQFFPPSRSP
>SlSRS03
MAGFFSLGGGAAATTSQDQQQETTNNPESNWFLYRNDHHQELPTTYRGFELWQNTNSQPQIRNPINPLQDLYPTAAVGLG
IGPSHSGFPSMARPNHDPPSGGGGGSGLVMMRSGGGGISCQDCGNQAKKDCPHMRCRTCCKSRGFQCQTHVRSTWVPAAK
RRERQQQLSTLQQQQEEEEQQQQQQQQQTLQLHRDNPKRPREDPSASSLVCTRILPSSTSGLEVGNFPAKVTSNAVFHCV
RMSSVDDADDQFAYQTAVNIGGHVFKGILYDQGPDNQYMGGGESSSGGGSASHQHNLIGAAGTATSAATSGGAAPEASPY
LDPSLYPAPLNTFMAGTQFFPPPRS
>SlSRS04
MAEFFSLGEGGGREATNSQEYHHHHQETTNSTHNWFLYKHHDQELSTYKGFELWQQQQQQSHHNEEEQNYQILRNPIINP
FGLDIGPSHDHHHHHHHETNMMMRSSTITISCQDCGNQAKKDCQHMRCRTCCKSRGFQCQTHVKSTWVPAAKRRERQQQL
SSLQQQEKEDNNKSKRQKDDSYTGLEVANNFPSKVNSTAVFQRVRMSSIEENEDQIAYQAAVNINGHIFKGILYDQGDNH
EYNYMNGGDYDSSSGGDPVPRQYNLNITRTATSAANDVAVGGGGVASAMAAEGSSHFLETSLYSSVNTFVAGTQFFPPSR
S
>SlSRS05
MSGFFTLGGGGGGGGNKSQPQQEQDQLATNSLLLFKDDEIYNKGFELWQQYYQLHQQRAHPPHHQAQDVDFSVGVGPSCN
RRIISTGSSSSSGGNNNIVGGGTDDHHHHQNITNHYTNSSSYRSSSGFRVMRPSSSGGAGGGINCQDCGNQAKKDCSHLR
CRTCCKSRGFQCNTHVKSTWVPAAKRRERLQQLTAIQQNQQQQTQLLSLRADHHSNIPKRPRENPSSSSLACTRIPNILS
GLELGGHFPSEVSSQAVFRCVKVSAIDDADDQYAYHTAVNIGGHLFKGILYDQGVEGRYSGGVGGGGESSSGSGAAQQAL
NFITGATTSTTTAVATTSHQHQPAVTMYDPSVYPTPITAFLAGTQFFPPPRP
>SlSRS06
MAASSPALSNSADNAPSPAPAPAVPTATAAAAFSSLPTTNASKNLRGLNKPKCIKCGNVARSRCPFQSCKSCCAKAQNPC
HIHVLKGGSTLPDKIPASGSPVVDQQSTEASHAGSSHRAVSLRQLSTNFAQFNNLQTPLRSRRPLSRKDAQVINEWRFMQ
LKEYRESNIAAENEAFDRYMQNIGLLEEVFGVNSAEDENNEDGSTEDENEAMMNRVKLQLRSDPVRIENTRKRMQYVIDQ
GLRKGRKLEAGDNATDLNDLDALGKKKKAKTAEAEHVAAFADLMDKLNKARNEEDLKVCWEMKSQLFNQPKKEKQTEPED
AEVSNEQSLKTSDPPIMPWGHSQPKWFSTVTIDDEELRRINEEFDSLEDIEEL
>SlSRS07
MMMREDEGIVISSSNNKRCEDCGNQAKKDCLYFRCRTCCKTRGYQCQTHVKSTWIPISTRRSRHHHPSSTVQQPNPKRHR
PNHALLQTGGEEEKEELPSEVSLPAIFRCVRVSSVDNMVDQYAYQTSVNIAGHVFKGILYDQGNNMPNQTSSRGFHQQQL
TNFTPPISTTYPTFMPGMQLFQYPKSS
>SlSRS08
MWSASASSRQMQINYGLQPAEMGMFVVHPASFHQNHENTINFDPHGNSNDNSNLSNTNTSLGVGVGVIPLLTATPLSNMV
TFDDQDLVRNNRGGNNGGFQFFSNEQQQNSTTNYNTKNSTSSNNIILGGGGSISSTTCQDCGNQAKKDCTHRRCRTCCKS
RGYDCNTHVKSTWVPASRRRERQLMGASTTTTTTNRNVVAAGSSSQSTSSAKKPRLVNSQTTTTASHTSTSNNTPPRSFD
TSSSHQDASFKGSLPGQVRAPAVFKCVRVTSVDEGEDEYAYQAVVKIGGHVFKGFLYDQGLDEPKDNNNFPNLSDLHLGA
VATNEHLYAASTSGGGGLLGGGSNYGNQIN
>PtSRS01
MAHPTPPHRPPCNEKKPQQSVNEHSGAALENHCAQNDTLTTAKTWPPPPHPVTTTTTTFPPDHANMLGLHNILFIAPPPS
FHHHQPPHIPSTHQIANTNDQCNIANNQESWTTLNKYQQKSSFLKRGDLNVVGDNDTGRNIGPARACRDCGNRAKKECQY
RRCRTCCKSREYDCTTHMKSTWVSAARRRERLGCGGGGGGDSSASSGGGCVGGKRPRENVTTTSNSFSTSNNNAAASVNF
DTGSSYQDASFKLSLPGQVREPAVFRCIRVTAINSGEAEVAYQAKVNISGHVFKGILYDQGIDEKNLFPCVSKMQSGERT
RDSTSPILEPSVAYAATGNHRLLEGPLLHNQARVIVAMSPSSWVMDEIHCCVVWLLGRRCESTSSLKLYVLERDFIVFPS
FASEVKLLLLFLMPCSVRIFPLFNGGQRKILGRTQF
>PtSRS02
MVGLRDVFVVAPAAPFNHHHHHHHHHEQINLSTADPINASNATALGVGVGVGVIPLLTPQNMDDQELLNNGRNKISGIHP
FWQNQGSQYIKKASDTTPSIIDHHNNSTANLLLQSGNGSGNLGGNSSSSATTTCEDGNQAKKDCSHRRCRTCCKSRGFDC
ATHVKSTWVAAARRRERQLIATAGGGAGSTGSTSGSKKPRLINSQTTTTSHTSTSNTTPPRSYDTSSSHQDAGFKERLPV
QVTAPAVFRCVRVTAVEDGEDEYAYQAVVKIGGHVFKGFLYDQGVETRDGFPNISELHLGAANGGGGGGGGAGRHGASSS
PILDPSDVYGASAGGLLGGSAFGNPIN
>PtSRS03
MAGWFYLGEREGPSSKQDQEKEVNNSSLFLYRSSNEEIYNNNKGFELWPQYYPQQQNMNSFSFGVGPSRRNSSDDHSPRL
GFTVMRQGGGLGGGMNCQDCGNQAKKDCPHSRCRTCCKSRGFQCHTHVKSTWVPAAKRRERQQQLAALQQQNQEQQQQQQ
FRGENPKRQRENQGGASSLACTRLATTTSGLEMTTFPPEVNSQAVFRCVKVSALDDAEDQLAYQTAVNIGGHVFRGILYD
QGPDGRYTSTGGESSSSGAQQLGLITAATASTTATTTNTSNPAAGNTFFDPSSLYPAPLNAFIAGTQFFPPPRS
>PtSRS04
MLGLHNILFIAPPPSPCHHQQPPHVPSTHQITNTNDQYGIADNQESWNTLKKYPQESSFLERGTLNALQDCDTAINIGPA
RACRDCGNRAKKECQYRRCRTCCKSRGYECTTHLKSTWVPAARRRERLGYSSGGGGGGGSSASSSGGGCIGGKRTRENVP
ATSNSFSTSNNNAAASFVLDTGSSFQDASFKQSLPVQVHAPAVFRCVRVTAINGDEAEVAYEAKVNISGHVFKGFLYDQG
MDEKNLFPCISKMHSSERNRDSSSPIVDPPDAYAASGNQRLLEEPQAQSVIRTVEFKNCDKSDHSIFKILKSGLALIFAN
GKVMMNVEAEREWMAGYDFLKEVASNRVMDETQPCRFRLNAEGVNPTRFS
>PtSRS05
MMMMRQGSNLGGSRCQECGNQAKKDCVYMRCRTCCNSKGFQCQTHVKSTWVPACRRRQRAQNLLPCQQQQLQGHNPKRPR
ENPSTGLEIENFPAEVNSTVTFRCFRVSSIDESVDQFAYQTSVNIGGRVFKGILYDQGPHESRYYFGESSSRQLQEPNLP
SADALTPGALASTSGAAESLAHPSYPFPLTASMSGTQLFLHPKS
>PtSRS06
MRVGRAVQFPWRRSRALIPCHYCSVNIEREFKKAGLGSGCLPGWFYPQVKNSSLASPSSLFVSRSLSLIQLANILKVLTP
FLTFHSNKGCKNLRPRESSESDQEKIDEPSNEEIYNNKGFELWPQYYHQQQNMNSFSFGVGPSRRSLSDDHSSRSGFSLT
RQGGGGGLRGGMNCQDCGNQAKKDCPHLRCRTCCKSRGFPCNTHVKSTWVSAAKRRERQQQLAALQQHNQQQEQHQQQFL
GENPKRQRENHGGASSLACTRLAATTSGLELTAFPPEVNSEAMFRCVKVSAMDDADDQLAYQTAVNIGGHVFRGILYDQG
ADGRYASTGGESSSSGAQQLLLTAAATSTTGTTTNTSNPAAGNTLLDPSSLYPAPLNAFIAGTQFFAPPRS
>PtSRS07
MAGLFSLGRDSSSSGNNQEQQQNNNNSNPPTEIPQENWFCYRSEDNSYKGFELWQQHHQHQELLHQRHQNPQQDLYSPAV
GLGVGPSRASINISDESSSRSAAAAAFMMMRPVGSGVGGSISCQDCGNQAKKDCEHMRCRTCCKSRGFECQTHVKSTWVP
ASKRRERQHQLTIFQQQHSNNCKFAERILNDREKIQALLLLLALTWLITCQIHSLEEFRGTHALTENLERERERERERPY
RLRLELGNFPAEVSSPALFRCVRVSGIDESEEMLAYQTAVNIGGHVFKGVLYDHGPESNYLAPGETSSGGGGGVQPLNLI
AAGTATTSATISATGGGGVTVASTTASFLDPSSLYPAPLNTFMAGTQFFPNPRS
>PtSRS08
MAGLFSLGRGSSSSNNQEDQQNNNNPPTEIPQESWFWYKSEDIPYKSFELWQQQQQHQELLHQRHQNPQQDLYSSAVGLG
VGPSRTSINISDESSSRSAAAAAEAFMMMRPGGSGIGGAGSISCQDCGNQAKKDCIHTRCRTCCKSRGFDCQTHVKSTWV
PASKRRERQQQLNLLQQQQQLQIRGENPKRQRENPSSSLACTRLANSMSGLELGNFPSEVSSPALFRCVRVSGIDESEEM
LAYQTAVNIGGHVFKGILYDHGPDSNYMAPGETSSGGGGVQPLNLITAGTATGGGGVTVASTTAAFLDPSSLYPAPLNTF
MAGTQFFPNPRS
>PtSRS09
MMMMRPAGCLGGSRCQDCGNQAKKDCFYMRCRTCCKSKGFHCQTHVKSTWVPAYRRRQRAQDLSPVQQHQLQGHNPKRLR
ENPSPGLEIENFPAEVNSTATFRCFRVSSIDEAVDQVAYQTRVNIGGHVFKGILYDQGPENRYDFGESSCRQLQEPNLTN
AGALTPATTTLASTSGAAECLARPSFPFPLNAFMSDKQLFLHPKS
>PtSRS10
MGMVGLRDVFVVAPAASFNHHHHQHHEQINLSTADPINASNATALGVGVGVGVIPLLTTAPCLAPQNMDDQDLMNNGRNK
ISGIHQFWQNQGSQYIKKASNTTPSILDHHNNSSTANFLLHSGNSAGNGSGSLGGNSSSSATTTCQDCGNQAKKDCSHRR
CRTCCKSRGFDCVTHVKSTWVPAARRRERQLMATAGGGAGSTGSTSGVKKPRLISSQTTTSHTSTSNTTPRSYDTSSSHQ
GFKERLPGQVTAPATFRCVRVTAVEDGEDEFAYQAVVKIGGHVFKGFLYDQGVETRDGFPNISELHLGGGSSSGGNGLGR
NGASSSPILDPSDVYGASTGGLLGGSGYGNPIN
>ZmSRS01
MAGFPLGGGGHGRGDHHHPHVNPSSGSGSDSAAAAYLYTAAAAPRGGFQLWPPHPAQEHHHHFYAPNIIRFADDPAAGSS
RGGRGSASGAGAGTISCQDCGNQAKKDCVHMRCRTCCKSRGFDCPTHVKSTWVPAAKRRERQQQQATGAAEPSKRHRDAA
TGAQPSSTTATTTSSGEQQQMAVVAERFPREVSSEALFRCVRLGPVDEPDAEVAYQTSVSIAGHVFKGILHDVGPEPSTV
AAGGGFRHATEGSSPSTAAAGEGSVVGPVSSSAVVMDPYPTPGPYGAAHFFHGHPR
>ZmSRS02
MAGFPLGGGGHGRGDHHHHHHPHVNPSSASGSDSATAAAYLYTAAAPRGGFQLWPHHPAEEHHHHFYAPNIIRFADDPFA
GSSRGGRGSDAFVAAGAGTISCQDCGNQAKKDCVHMRCRTCCKTRGFDCPTHVKSTWVPAAKRRERQQQVTEPSKRHRDA
TVGAQPSSTTATTTSSGEQQQMAVAAERFPREVSSEALFRCVRLGPVDEPGAEVAYQTSVNIAGHVFKGILHDVGPDPSS
SVAAGGGGFRHATDGSSPGTAGEGSVAGAGPVSSSAVVMDPYPTPTTPGPYGGSHFFHGHPR
>ZmSRS03
MRQAAAMNYGMADVGMVVVAPAASFHHTHHHHHHHEAAAAAAAAAAASGDPIFPLLSGGPCVLDPDKSASASAIQFWQQQ
PPPPSSPAAAAGANPNPSASPFAYLKKPLPMLDAGAGSSGSGATTCQDCGNQAKKDCGHNRCRTCCKSRGFDCNTHVKST
WVPAARRRERQQLAASGSASSSPATASAAAVAASASASASKKPRLLSSQTTTSHTSTSNATTPRSFDTTSSHQDASFRDS
LPRQVRAPAVFKCVRVTSIEDGEDEYAYQATVTINGHLFKGFLYDQGPDDGRHAATSNDDCTAGGVPNISELHLGAASGS
GAGTGTSMSMAPPTGLYGGGGGGHHPHILGGSSSYGNTMN
>ZmSRS04
MAGFPLGGGSHTQSRDAPASSVPPVHPSDAASFLYAARAGAGLQLWQQQQQHPFYNSNIIRFSDDPPGAAPSLTGAASPS
SPSRGPRAGGGSGGGGGVSCQDCGNQAKKDCVHQRCRTCCKSRGFACSTHVKSTWVSAAKRRERQQQLAALAASAGDTAA
AAGPSRDPTKRPRARLSVATPTTTSSGDQQMVTVAERFPREVSSEALFRCVRLGPVDRAEAEVAYQTTVSIGGHVFKGIL
HDVGPRSLPAAGGGAAAAAIEYYFRHAADGSPPSTTGAAGEACGAGGVGNVVVSSAVVMDPYPTPGPYTAFLPGAPFFPG
HPRQ
>ZmSRS05
MAGFSLRGGGGGRGGDRGGDHPIGADSLFLYARGAAAAAADTAASGGGGGGGIGFQLWHPHQQATAAAVPHTSQFFSSGA
VATGVVLGFSSHDGAGGIGGAGGAGAGGGRAGTSCQDCGNNAKKDCTHMRCRTCCRSRGFSCPTHVKSTWVPAAKRRERQ
QQLAALFRGAANSNSAAAAAAAAASKRPRELVRSLGRLPSANSAMVTTTTSSGDGGGGRFPPELSVEAVFRCVRIGPVDE
PDAELAYQTAVSIGGHTFKGILRDHGPADDAAVGQLPPSSAEYHHQLTAGQAREGSSPAGSSEAAATVATSAAVLMDPYP
TPIGAFAAGTQFFPHNPRT
>ZmSRS06
MAGFSLRSGGAGGGGGGRGGDRGGDHSIGADSLFLYARGAAAAAADTAASGGGIGFQLWHPHQVQQAAAAPHTSQFFSSG
AVATGVVLGFSSHDGGAAGIAGAGGGRAGTSCQDCGNNAKKDCPHMRCRTCCRSRGFSCPTHVKSTWVPAAKRRERQQQL
AALFRGAANSNSAAAAASKRPRELVRSLGRLPSANSAMVTTTTSSGDGGGGRFPPELSVEAVFRCVRIGPVDEPDAELAY
QTAVNIGGHTFKGILRDHGPADDAGHLPPPSAEYHHHQLTAGQAREAPSPAGSSEAAATAATSAAVLMDPYPTPIGAFAA
GTQFFPHNPRT
>ZmSRS07
MAGFPLGGGGHSRDAPASSVPPVHPSDAASFLYAARAGAGLQLWQQHEQQQQHPFYTSNIIRFSDDPTGAPPSLTGAASS
SSSRGTRGGAGSGGGGGGGVSCQDCGNQAKKDCVHQRCRTCCKSRGFTCSTHVKSTWVPAAKRRERQQQLAVLAASAAAT
TAGAGPSRDPTKRPRARLSVATPATSSGDQQMVTVAERFPREVSSEAVFRCVRLGPVDQAEAEVAYQTTVSIGGHVFKGI
LHDVGPHSLPAAGVGGGAIEYHFRHAGDGLPPSTAATGEAGGGGVGSVVVSSAVVMDPYPTPGPYAAFPAGAPFFHGHPR
Q
>ZmSRS08
MHPFDAASFFSTTPEGGSFDARQQEEELAGAASSSPTPSRGTRAGVENASIRCQDCGHRAKAYYCAHCCSDRGFVCPGHA
KTPYVPASQCSKRQQRLAAVDVELMPISKRPHRPALPSVAAHTTTSSVDQPIVTPALQRFAREVSLDAVFRRVRLGGPEP
DVAYYTTITIAGHVFRGVLYDVGPHSGSGSTAASDTDGSGEEVGSSLTTAGGSCLDLTLGM
>ZmSRS09
MAGPGPALQAAAARLRSCRVAIDPDRAGADSRSIFPRPFLRSSAGLWGPAASRQAAGYGAIGATGDVGMLVVAPAGSFHH
QRAAADDPVLPLITAAQRTLVGADGPSGNAKLPVSSAGAIQFWQQEPAAGGSLGKKALAMLDHGRGGSGSGGATCQDCGN
QAKKGCAHSRCRTCCNSRGFECDTHVKSTWVPAARRWERLQLAGGAGAGATASPPSLAPTTTKRPRLACPTPTRTTNSRA
STSNATTPRSFDTSSSHQDASFKDSLPRQVRGPAVFRCVRVTSVDDGGGGGTNGEVAYQAAVTINGHLFRGLLYDHGAED
AVMPTASDLNLRSTRAPRSSSAAWATVTHHELI
