# Supplementary material for: Genome-Wide Identification and Expression Analysis of the SRS Gene Family in Hylocereus undatus
Source: Plants (Basel). 2025 Oct 11;14(20):3139. doi: 10.3390/plants14203139 (PMC12566722; doi:10.3390/plants14203139)
Supplement: Supplementary file 1 [file plants-14-03139-s001.zip › Supplementary Table S2.xlsx]

## Sheet: Sheet1
Table S2 Primers used in this study
Primer name	Sequence(5' to 3')	prodSize
HuSRS1-FORWARD	ACTTGTTGTAAGAGCCGTGGGTTC	118
HuSRS1-REVERSE	AGAGAAGGTGGTGGTGGTGGTG	118
HuSRS2-FORWARD	TCTCCTCCACCACCACCACAAC	100
HuSRS2-REVERSE	TCGGAATGTCGCCAATGAGTTCAC	100
HuSRS3-FORWARD	AGACGACACAGAAGACGAGATTGC	126
HuSRS3-REVERSE	GTTCCTTGGTGGTGGTGGTGATG	126
HuSRS4-FORWARD	ACCCAAACCCAAACCCAATACCAC	118
HuSRS4-REVERSE	CACCACAACCACCACCACCTTG	118
HuSRS5-FORWARD	CACCACCACCATCACCATCATCAC	145
HuSRS5-REVERSE	GGTTCCCGCAATCCTGACAGTTC	145
HuSRS6-FORWARD	CCTCCCATACCTCCGCCTCTAAC	142
HuSRS6-REVERSE	TCCACCGCCGTCACTCTCAC	142
HuSRS7-FORWARD	CAGATGATGGCGGGCGGATTC	99
HuSRS7-REVERSE	GGTTGTTGTGGCGGAGGAGATTAG	99
HuSRS8-FORWARD	CAGATGATGGCGGGCGGATTC	99
HuSRS8-REVERSE	GGTTGTTGTGGCGGAGGAGATTAG	99
HuSRS9-FORWARD	CAGCCATCAACATAGGAGGACACC	134
HuSRS9-REVERSE	ACCGCCACTACTACCACCAGAC	134
HuACTIN-FORWARD	GCGGCAGACCACCTACAACTC	276
HuACTIN-REVERSE	GCGGATTCATCGTATTCACCC	276
>HU07G00802.1（HuActin）
ATGGCTGACGCAGAGGAGATTCAACCCCTTGTCTGTGACAATGGAACTGGAATGGTCAAGGCTGGGTTTGCTGGGGATGA
TGCTCCAAGGGCAGTCTTCCCAAGTATTGTTGGTCGTCCCAGACACACTGGTGTCATGGTTGGCATGGGCCAGAAGGATG
CATATGTTGGAGATGAAGCTCAATCTAAAAGAGGTATTTTGACATTGAAGTACCCAATTGAGCATGGTATTGTGAGCAAC
TGGGATGATATGGAGAAGATTTGGCACCACACCTTCTACAACGAGCTTCGTGTTGCTCCTGAAGAGCACCCAGTTTTGCT
TACTGAGGCACCCTTGAATCCAAAGGCTAACAGGGAGAAAATGACTCAGATTATGTTTGAGACCTTCAATGTTCCTGCCA
TGTACGTTGCCATTCAGGCCGTCCTTTCTCTTTACGCCAGTGGTCGTACTACAGGTATTGTGCTTGATTCTGGTGATGGT
GTGAGTCACACGGTTCCCATCTATGAGGGTTATGCCCTTCCTCATGCCATCCTCCGTTTGGATCTTGCTGGGCGTGATCT
GACTGATTATCTCATGAAGATCCTCACTGAGAGAGGTTACATGTTCACCACATCTGCCGAGCGGGAAATTGTCCGTGATA
TCAAGGAGAAGCTTGCCTATGTCGCTCTTGACTTTGAGCAGGAATCAGAGACTGCCAAGAGCAGCTCTGCAGTTGAGAAG
AACTATGAACTTCCTGATGGTCAAGTAATTACCATTGGAGCGGAGAGATTCCGTTGCCCAGAGGTCCTCTTCCAGCCTTC
ATTGATTGGTATGGAAGCAGCGGGTATCCATGAGACCACCTACAACTCCATTATGAAGTGTGATGTCGATATCAGGAAGG
ATCTTTATGGTAACATTGTGCTCAGTGGTGGTACTACCATGTTCCCTGGTATTGCTGACCGTATGAGCAAGGAGATCACC
GCTCTTGCTCCCAGCAGCATGAAGATCAAGGTGGTTGCACCACCCGAGAGGAAGTACAGTGTCTGGATTGGAGGATCTAT
CCTTGCATCCCTTAGCACCTTCCAACAGATGTGGATCTCCAAGGGTGAGTACGACGAATCCGGTCCATCAATTGTCCACC
GAAAGTGCTTCTAA
